# Supplementary material for: Proline-rich protein PRR19 functions with cyclin-like CNTD1 to promote meiotic crossing over in mouse
Source: Nat Commun. 2020 Jun 18;11:3101. doi: 10.1038/s41467-020-16885-3 (PMC7303132; doi:10.1038/s41467-020-16885-3)
Supplement: Supplementary file 3 — Source Data [file 41467_2020_16885_MOESM3_ESM.xlsx]

## Sheet: Figure 1
	Fig. 1a
	Fig. 1b
		PRR19 focus number (1st experiment_Gp-PRR19 antibody)					PRR19 focus number (2nd experiment_Gp-PRR19 antibody)					PRR19 focus number (3rd experiment_Gp-PRR19 antibody)
		early pachytene	mid pachytene	late pachytene	diplotene		early pachytene	mid pachytene	late pachytene	diplotene		early pachytene	mid pachytene	late pachytene	diplotene
		0	23	19	0		0	21	19	5		11	28	20	6
		0	24	22	0		5	23	25	13		1	27	19	0
		0	21	22	5		4	27	24	10		0	23	19	0
		0	24	9	0		0	21	19	8		0	24	17	1
		0	21	24	0		1	23	24	1		0	25	24	0
		0	24	26	0		1	28	23	5		0	26	25	0
		0	26	29	2		0	20	27	0			25	20	1
			26	13	7		0	24	26	2			22	21	0
			20	20	0		1	27	21	6			27	21	0
			30	21	0		1	26	26	1			24	23	0
			21	25	0		14	23	23	5			25	21	0
			26	19	2		1	30	27	3			25	25	0
			24	19	0		14	24	23	7			16	24	16
			19	19	0		1	27	26	6			30	19	0
			24	24	1		0	16	26					22	0
			26	21	0			25						25	0
			22	25	0			22							0
			24	26	0			18							15
			22	18				27							14
			25					28							0
			22					26							10
								30							0
															10
															6
															0
															0
															0
															0
															0
															0
	Fig. 1e
		1st experiment						2nd experiment						3rd experiment
		PRR19-MLH1 co-localising foci	PRR19 foci	MLH1 foci	% of PRR19 foci co-localising with MLH1	% of MLH1 foci co-localising with PRR19		PRR19-MLH1 co-localising foci	PRR19 foci	MLH1 foci	% of PRR19 foci co-localising with MLH1	% of MLH1 foci co-localising with PRR19		PRR19-MLH1 co-localising foci	PRR19 foci	MLH1 foci	% of PRR19 foci co-localising with MLH1	% of MLH1 foci co-localising with PRR19
		26	26	28	100	92.8571		21	23	24	91.3043	87.5		25	26	25	96.1538	100
		22	23	22	95.6522	100		22	24	23	91.6667	95.6522		28	28	28	100	100
		16	18	16	88.8889	100		21	21	21	100	100		26	27	26	96.2963	100
		19	21	20	90.4762	95		24	24	25	100	96		28	29	28	96.5517	100
		26	27	27	96.2963	96.2963		21	21	22	100	95.4545		29	29	30	100	96.6667
		19	24	20	79.1667	95		22	24	22	91.6667	100		25	25	25	100	100
		22	22	22	100	100		26	26	27	100	96.2963		27	28	27	96.4286	100
		20	20	21	100	95.2381		26	26	26	100	100		26	26	26	100	100
		19	22	19	86.3636	100		20	20	25	100	80		29	29	29	100	100
		21	24	21	87.5	100		30	30	31	100	96.7742		23	23	23	100	100
		19	20	20	95	95		21	21	23	100	91.3043		28	28	29	100	96.5517
		16	20	17	80	94.1176		26	26	28	100	92.8571		26	26	27	100	96.2963
		25	26	26	96.1538	96.1538		24	24	25	100	96		30	30	30	100	100
		23	24	24	95.8333	95.8333		19	19	21	100	90.4762		24	24	24	100	100
		17	20	20	85	85		21	24	22	87.5	95.4545		27	28	27	96.4286	100
		19	20	20	95	95		18	19	20	94.7368	90
		26	26	26	100	100		22	22	24	100	91.6667
		21	24	21	87.5	100		22	22	23	100	95.6522
		23	26	24	88.4615	95.8333		9	9	11	100	81.8182
		21	25	27	84	77.7778		24	24	24	100	100
		24	27	24	88.8889	100		26	26	26	100	100
		13	14	19	92.8571	68.4211		29	29	29	100	100
		22	23	22	95.6522	100		11	13	12	84.6154	91.6667
		21	23	23	91.3043	91.3043		20	20	20	100	100
		19	21	19	90.4762	100		21	21	23	100	91.3043
								25	25	25	100	100
								19	19	21	100	90.4762
								19	19	21	100	90.4762
								18	19	21	94.7368	85.7143
								24	24	25	100	96
	Fig. 1g
		PRR19 focus number (Gp-PRR19 antibody)
		Wild-type 1	Wild-type 2	Wild-type 3	Wild-type 4	Wild-type 5	Wild-type 6	Spo11-/- 1	Spo11-/- 2	Sycp1-/- 1	Sycp1-/- 2	Mlh3-/- 1	Mlh3-/- 2	Rnf212-/- 1	Rnf212-/- 2	Hei10mei4/me4 1	Hei10mei4/me4 2	Cntd1-/- 1	Cntd1-/- 2	Cntd1Q/Q 1	Cntd1Q/Q 2
		23	24	22	16	20	21	0	0	0	0	0	0	0	0	0	0	3	5	0	1
		28	25	25	19	21	23	0	0	0	0	1	0	1	0	0	0	0	0	1	0
		28	28	21	23	21	27	0	0	0	0	0	0	0	0	0	0	1	2	0	0
		31	24	20	17	19	21	0	0	0	0	0	0	0	0	1	0	0	2	1	0
		27	27	23	22	24	23	0	0	3	1	0	0	0	1	0	0	0	2	2	0
		24	24	28	20	26	28	0	0	0	0	0	0	0	0	0	0	0	0	0	0
		27	27	24	20	29	20	2	0	0	0	0	1	0	0	0	1	2	0	0	1
		28	28	21	21	21	24	0	0	0	0	0	0	0	0	0	1	4	0	0	0
		23	23	19	16	24	27	0	0	0	0	0	0	0	0	0	0	3	5	0	0
		22	22	15	15	23	26	0	1	0	0	0	0	0	0	0	0	1	1	1	0
		28	28	22	17	21	23	0	0	0	0	0	0	0	0	0	0	0	3	0	0
		27	27	33	19	28	30	0	0	0	1	0	0	0	0	0	0	1	2	0	0
		25	25	26	22	20	24	0	0	0	0	0	0	0	0	0	0	2	1	0	2
		23	23	27	17	21	27	0	0	0	0	0	0	1	0	0	0	0	3	0	1
		25	28	22	23	24	16	0	0	0	0	0	0	1	0	0	0	2	0	0	0
		23	22	23	32	19	25	0	0	0	0	0	0	0	0	0	0	1	1	1	2
		24	26	23		28	22	0	0	0	0	0	0	1	0		1		1	0	1
		28	27	20		20	18	0	0	0		0	0	0	0		0		4	0	0
		24	25	19		23	27	0	0	1		0	0	0	0		0		3	0	1
			23	20		22	28	0		0		0	0	0	0		0		4	0	0
			28			29	26			0		0	0		0					0	1
			27				30			0			0		0						0
			28				19						0
			25				25						0
			24				24						0
			24				19						0
			26				24						0
			25				23						0
			24				27						0
			26				26						1
							21
							26
							23
							27
							23
							26
							26
	Fig. 1j
		PRR19 focus number (1st experiment, Rb-PRR19 antibody)				PRR19 focus number (2nd experiment, Rb-PRR19 antibody)
		Mlh1+/+	mid pachytene	late pachytene		Mlh1+/+	mid pachytene	late pachytene
			21	22			26	18
			20	20			19	26
			18	21			22	19
			23	22			21	20
			25	21			22	21
			28	21			13	22
			24	25			22	23
			23	24			22	24
			23	20			25	23
			29	23			26	24
			22	29			22	21
			25	26			21	19
			24	20			24	25
			18	22			16	23
			22	21			24	21
			26	21			23	20
			22	29			25	22
			20	21			20	15
			25	23			21	20
			25	22			24	20
			24	23			26	22
			24	16			22	24
			22	21			23	20
			21	21			22	21
			21	21			21	22
			23	27			22	21
			26	6			22	20
			20	21			21	21
			24					22
								21
		Mlh1Lisk/Lisk	mid pachytene	late pachytene		Mlh1Lisk/Lisk	mid pachytene	late pachytene
			23	22			19	19
			23	21			12	18
			20	11			13	16
			19	17			19	7
			22	12			22	5
			21	20			23	3
			20	1			9	19
			20	15			25	13
			21	18			6	20
			15	14			21	10
			20	10			7	13
			20	4			20	12
			16	15			15	17
			19	17			16	23
			18	21			22	12
			23	17			22	15
			24	19			16	24
			21	16			13	2
			24	16			21	10
			23	5			19	4
			25	14			26	10
			20	0			20	7
			22	12				20
			22	2				17
			24	2				11
				24				4
								17
								23
								20
								6
								8
								15
								7
								10

## Sheet: Figure 2
	Fig. 2b
	Fig. 2c
	Fig. 2d

## Sheet: Figure 3
	Fig. 3a
		testis weight (mean of 2 testes, mg)
		Prr19+/+	Prr19-/-
		115	44.5
		126.5	43.6
		137.5	40.6
		164	37.05
		123.5	56
		120.5	38.5
		134.25	36.9
		121.5	48.2
		116	28.85
			32
	Fig. 3b
			1st experiment		2nd experiment
			Prr19+/+	Prr19-/-	Prr19+/+	Prr19-/-
		number of tubules with cleaved-PARP-positive spermatocytes in pachytene/diplotene layer	3	75	2	67
		number of tubules without cleaved-PARP-positive spermatocytes in pachytene/diplotene layer	132	23	101	36
		total	135	98	103	103
	Fig. 3e
		1st experiment (stage IX seminiferous tubules)					2nd experiment (stage IX seminiferous tubules)					3rd experiment (stage IX seminiferous tubules)					4th experiment (stage IX seminiferous tubules)					5th experiment (stage IX seminiferous tubules)					6th experiment (stage IX seminiferous tubules)
		Genotype	Leptotene (le)	Late pachytene/ Diplotene (lpa/di)	Lpa/di:le ratio		Genotype	Leptotene (le)	Late pachytene/ Diplotene (lpa/di)	Lpa/di:le ratio		Genotype	Leptotene (le)	Late pachytene/ Diplotene (lpa/di)	Lpa/di:le ratio		Genotype	Leptotene (le)	Late pachytene/ Diplotene (lpa/di)	Lpa/di:le ratio		Genotype	Leptotene (le)	Late pachytene/ Diplotene (lpa/di)	Lpa/di:le ratio		Genotype	Leptotene (le)	Late pachytene/ Diplotene (lpa/di)	Lpa/di:le ratio
			number of cells					number of cells					number of cells					number of cells					number of cells					number of cells
		Wild-type	32	50	1.5625		Wild-type	46	40	0.869565		Wild-type	41	35	0.853659		Wild-type	35	30	0.857143		Wild-type	45	45	1		Wild-type	32	30	0.9375
			53	79	1.49057			35	36	1.02857			63	65	1.03175			34	50	1.47059			60	61	1.01667			76	54	0.710526
			42	47	1.11905			42	61	1.45238			35	44	1.25714			21	22	1.04762			37	34	0.918919			43	34	0.790698
			44	49	1.11364			45	41	0.911111			39	36	0.923077			50	46	0.92			40	38	0.95			40	45	1.125
			38	39	1.02632			47	36	0.765957			41	59	1.43902			56	56	1			52	51	0.980769			45	45	1
			43	53	1.23256			41	51	1.2439			30	42	1.4			47	65	1.38298			39	55	1.41026			35	39	1.11429
			55	64	1.16364			34	59	1.73529			49	67	1.36735			57	66	1.15789			42	43	1.02381			35	36	1.02857
			49	64	1.30612			48	44	0.916667								75	104	1.38667			63	63	1			39	51	1.30769
			33	53	1.60606			57	68	1.19298								60	66	1.1			71	61	0.859155			57	51	0.894737
			31	41	1.32258			60	68	1.13333								65	78	1.2			37	34	0.918919			44	33	0.75
			39	47	1.20513			38	57	1.5																		34	37	1.08824
			45	59	1.31111																							43	36	0.837209
		Prr19-/-	51	7	0.137255		Prr19-/-	88	7	0.0795455		Prr19-/-	74	1	0.0135135		Prr19-/-	44	9	0.204545		Prr19-/-	58	2	0.0344828
			48	4	0.0833333			82	7	0.0853659			59	2	0.0338983			61	15	0.245902			75	9	0.12
			54	8	0.148148			64	3	0.046875			84	0	0			38	8	0.210526			55	8	0.145455
			36	5	0.138889			81	7	0.0864198			94	1	0.0106383			51	10	0.196078			68	7	0.102941
			77	4	0.0519481			80	20	0.25			90	0	0			60	13	0.216667			83	4	0.0481928
			61	0	0			45	3	0.0666667			122	0	0			57	15	0.263158			48	1	0.0208333
			33	4	0.121212			62	4	0.0645161			85	2	0.0235294			48	25	0.520833			60	7	0.116667
			111	23	0.207207			60	7	0.116667			65	0	0			52	8	0.153846			54	5	0.0925926
			53	4	0.0754717			68	12	0.176471			49	1	0.0204082			62	13	0.209677			84	3	0.0357143
			57	2	0.0350877			45	4	0.0888889			50	1	0.02			66	21	0.318182			71	3	0.0422535
								55	6	0.109091								61	11	0.180328			48	6	0.125
																							51	9	0.176471
																							82	7	0.0853659

## Sheet: Figure 4
	Fig. 4b
		1st experiment MLH1 foci per cell detected with both mouse and rabbit anti-MLH1 antibodies			2nd experiment MLH1 foci per cell detected with both mouse and rabbit anti-MLH1 antibodies
		Prr19+/+	Prr19-/-		Prr19+/+	Prr19-/-
		20	0		21	0
		19	0		21	0
		20	0		20	0
		22	0		20	0
		23	0		19	0
		21	0		18	0
		23	0		21	0
		27	0		19	0
		21	0		20	0
		21	0		20	0
		23	0		21	0
		20	0		23	0
		22	0		24	0
		23	0		17	0
		24	0		20	0
		21	0		20	0
		22	0		22	0
		23	0		23	0
		20	0		19	0
		20	0		18	0
		22	0		17	0
		18	0		19	0
		20	0		21	0
		21	0		20	0
		24	0		22	0
		22	0		20
		21	0		23
		22	0		21
		21	0		19
		20	0		22
			0
			0
	Fig. 4d
		1st experiment non-telomeric CDK2 foci per cell			2nd experiment non-telomeric CDK2 foci per cell
		Prr19+/+	Prr19-/-		Prr19+/+	Prr19-/-
		21	0		22	0
		17	1		16	0
		23	0		20	2
		22	0		21	0
		23	0		27	0
		21	0		15	0
		20	0		22	1
		20	2		21	0
		21	0		18	1
		21	0		25	1
		18	0		22	1
		20	0		23	1
		21	0		22	0
		20	1		20	1
		25	0		23	0
		21	0		21	0
		19	0		18
		20	0		21
			0		23
			0		17
			0		21
			0
			0
			1
			1
	Fig. 4f
		1st experiment strong HEI10 foci per cell			1st experiment weak HEI10 foci per cell			2nd experiment strong HEI10 foci per cell			2nd experiment weak HEI10 foci per cell
		Prr19+/+	Prr19-/-		Prr19+/+	Prr19-/-		Prr19+/+	Prr19-/-		Prr19+/+	Prr19-/-
		24	1		18	75		22	1		27	49
		30	0		15	83		15	2		15	58
		19	0		24	104		20	1		23	37
		23	0		18	92		20	0		14	30
		25	10		14	87		23	1		9	43
		22	0		14	43		25	0		19	34
		17	1		19	96		21	1		9	58
		25	0		19	68		21	1		10	42
		20	1		30	88		19	0		26	76
		24	1		21	42		23	2		20	48
		22	3		29	110		22	1		11	55
		24	3		12	90		25	0		20	53
		24	6		16	77		23	2		13	83
		28	0		25	78		21	4		14	71
		27	0		15	90		17	3		33	73
		19	9		14	76		23	0		15	77
		26	4		21	75		23	0		21	49
		25	6		36	100		20	4		17	61
		17	0		20	100		17			20
		13	0		19	79
		23	5		24	89
		25			25
		31			17
	Fig. 4h
		Number of bivalents per cell
		Wild-type 1	Wild-type 2	Wild-type 3	Prr19-/- 1	Prr19-/- 2	Prr19-/- 3	Mlh1Lisk/Lisk 1	Mlh1Lisk/Lisk 2	Prr19-/- Mlh1Lisk/Lisk 1	Prr19-/- Mlh1Lisk/Lisk 2
		20	20	20	1	3	2	2	3	1	3
		20	20	20	4	6	5	2	3	0	2
		20	20	20	4	5	5	4	1	1	2
		20	20	20	4	3	1	1	2	2	4
		20	20	20	2	3	5	4	3	1	3
		20	20	20	4	4	1	1	0	1	2
		20	20	20	1	2	2	2	4	6	1
		20	20	20	1	4	3	3	1	0	0
		20	20	20	2	1	5	2	2	4	3
		20	20	20	4	4	0	3	5	2	1
		20	20	20	2	1	2	0	1	3	2
		20	20	20	1	5	0	3	6	4	3
		20	20		3	1	4	1	3	3	2
		20	20		2	6	3	2	3		4
		20	20		3	3	4	2	2		3
		20	20		4	3		4	4		2
		20	20		3			2	4		4
		20	20		2			2	1		2
		20			2			0	3		3
		20			3			4	0		2
		20			3			3			4
		20			1			1			1
		20			3			2			3
		20			3			1			2
		20			4			2			2
		19			4			3			0
		20			3			3			5
		20			5						3
		20			2
		20			1
		20			3
		20			3
					0

## Sheet: Figure 5
	Fig. 5b
		Prr19+/+				Number of cells					Prr19-/-			Number of cells
				γH2AX flares		early pachytene	mid pachytene	late pachytene	diplotene			γH2AX flares		early pachytene	mid pachytene	late pachytene	diplotene
		1st experiment		<10		0	2	80	137			<10		0	1	43	98
				10-40		1	21	8	6			10-40		2	40	20	9
				>40		53	17	0	0			>40		65	86	46	8
					total	54	40	88	143				total	67	127	109	115
		2nd experiment				early pachytene	mid pachytene	late pachytene	diplotene					early pachytene	mid pachytene	late pachytene	diplotene
				<10		1	27	75	107			<10		1	12	34	88
				10-40		18	34	15	0			10-40		2	34	25	0
				>40		95	34	0	0			>40		119	60	68	5
					total	114	95	90	107				total	122	106	127	93
	Fig. 5d
		1st experiment RPA2 focus number												2nd experiment RPA2 focus number
		Prr19+/+						Prr19-/-						Prr19+/+						Prr19-/-
		late zygotene	early pachytene	mid pachytene	late pachytene	diplotene		late zygotene	early pachytene	mid pachytene	late pachytene	diplotene		late zygotene	early pachytene	mid pachytene	late pachytene	diplotene		late zygotene	early pachytene	mid pachytene	late pachytene	diplotene
		170	220	69	7	6		246	148	76	93	2		299	139	85	5	13		243	188	132	10	6
		199	163	114	0	5		288	163	130	108	12		306	169	136	17	3		213	111	161	94	11
		327	170	43	16	22		292	143	119	36	5		282	163	119	16	4		295	136	108	110	3
		381	148	104	10	2		195	142	124	74	14		331	259	105	13	6		258	207	113	27	4
		317	193	93	7	13		353	154	141	19	6		254	259	105	15	1		307	140	101	80	11
		230	184	69	14	9		233	168	141	57	18		245	192	76	52	5		219	138	140	12	4
		225	161	71	25	6		291	194	138	82	22		289	129	76	16	4		205	141	108	15	9
		341	142	58	3	12		285	169	141	90	16		332	222	46	11	4		237	155	107	99	8
		354	170	57	8	5		281	108	174	1	42		265	110	114	9	7		266	137	118	41	8
		232	179	122	10	0		308	146	158	101	14		244	131	104	7	9		277	143	145	30	6
		234	194	112	34	6		320	168	114	112	4		240	96	118	25	9		229	143	133	86	20
		336	258	86	17	12		302	190	139	28	5		217	119	83	9	21		283	140	129	70	14
		338	207	23	23	10		312	180	145	64	9		289	135	112	20	8		288	167	104	109	7
		337	170	126	22	4		260	154	137	65	19		293	137	53	15	11		293	162	100	16	9
		353	156	68	8	9		280	152	134	38	15		224	125	90	21	18		198	156	127	24	7
		302	129	101		5			217	139	15			242	163	65	13				181	136	32
		290	202	68		7			180	162	41			327	127	61	14				154	115
		280	168	60		14			164	110	86			305	129	93	18					112
			155			5			139	151						52	48
			184			7			165	128						97
			143							144
			128							108
										130
	Fig. 5f
		1st experiment MSH4 focus number										2nd experiment MSH4 focus number
		Prr19+/+					Prr19-/-					Prr19+/+					Prr19-/-
		early pachytene	mid pachytene	late pachytene	diplotene		early pachytene	mid pachytene	late pachytene	diplotene		early pachytene	mid pachytene	late pachytene	diplotene		early pachytene	mid pachytene	late pachytene	diplotene
		107	32	14	1		134	136	112	5		97	31	11	22		79	106	64	10
		119	25	17	3		147	119	135	7		74	48	13	16		84	113	40	9
		105	52	24	5		150	134	101	14		70	51	19	8		82	104	61	19
		106	34	4	3		146	123	89	7		113	55	16	16		115	88	26	23
		89	25	14	7		137	167	94	5		98	19	20	11		121	88	91	18
		91	20	18	5		139	130	9	5		77	23	12	17		84	60	62	25
		103	31	6	5		140	145	125	4		44	41	10	15		127	122	48	16
		97	29	14	1		138	162	108	3		76	53	9	8		105	85	16	19
		97	25	17	11		133	100	90	6		107	60	10	7		94	78	55	21
		101	21	18	2		120	137	84	13		95	23	12	11		114	88	12	6
		99	33	7	6		133	146	90			68	27	20	11		131	95	43	13
		79	24	27	2		134	157	67			109	34	18	17		131	115	25	17
		97	25	18	1		114	132	101			101	53	14	12		128	95	65
		87	21	7	6		129	154	119			95	69	8	13		134	137	20
		77	36	13	9		145	126	141			89	45	16			113	100	73
		84	23	11	0		148	126				84		13			113		30
		117	25	10			137	142				113		11			132		68
		120	29	13			147	145				90					103
		95		10			136	134				95
		64		8			126	151				77
				9			150	119
							134	128
							126	125
							147	127
							128	164
							116	134
							133	125
							129	108
							127	117
							147	133
							123	146
							120
	Fig. 5h
		1st experiment RNF212 focus number										2nd experiment RNF212 focus number										3rd experiment RNF212 focus number
		Prr19+/+					Prr19-/-					Prr19+/+					Prr19-/-					Prr19+/+					Prr19-/-
		early pachytene	mid pachytene	late pachytene	diplotene		early pachytene	mid pachytene	late pachytene	diplotene		early pachytene	mid pachytene	late pachytene	diplotene		early pachytene	mid pachytene	late pachytene	diplotene		early pachytene	mid pachytene	late pachytene	diplotene		early pachytene	mid pachytene	late pachytene	diplotene
		161	32	39	14		96	147	94	23		121	57	11	3		92	134	94	11		176	88	15	15		143	114	82	31
		133	46	27	31		92	174	56	101		78	105	29	2		92	123	136	19		133	120	23	10		123	113	92	64
		92	56	27	16		96	106	125	14		111	98	5	12		82	139	119	109		101	100	19	6		182	160	78	43
		139	72	28	18		157	131	132	111		83	78	6	14		81	117	75	75		123	92	19	18		96	135	101	36
		98	114	19	14		121	136	89	63		76	64	11	7		81	142	105	75		116	85	27	5		103	148	125	76
		104	61	16	24		147	138	139	90		110	40	21	18		91	130	94	63		79	62	15	11		126	101	106	21
		128	45	21	28		167	94	107	80		122	106	14	3		116	96	44	23		119	53	16	17		116	172	111	56
		95	60	5	23		182	168	142	112		127	97	47	13		96	138	78	108		70	73	24	8		147	149	92	26
		103	111	22	14		135	182	131	70		100	24	27	17		120	69	91	54		168	49	20	15		120	170	103	44
		93	52	25	9		191	141	165	77		98	47	14	13		66	118	146	79			71	13				172	104	48
		116	77	19	21		153	137	121	124			86		13		173	90	153				48	14				149	99	61
		122	70	23	29		145	98	148	74			120					125					69	25						44
		132	47	19	27		139	136	176	36			87					155					84	13
		118	52	40	26		95	131	121	33								123
		103	77	31	36		165	158	131	64								104
		96	89	30	9		164	191	101	58								113
		177	40	17	7		117	140	110
		159		16			123	133	85
		137		6			189	154	111
		119		43			119	140
		103		28			179	115
		111					100	138
		117					114	177
		113					145	262

## Sheet: Figure 6
	Fig. 3a
			1st experiment		2nd experiment
			Prr19+/+	Prr19-/-	Prr19+/+	Prr19-/-
		full axis oocytes with MLH1 foci	155	0	143	0
		full axis oocytes without MLH1 foci	79	206	52	222
		total	234	206	195	222
	Fig. 3c
		1st experiment, RPA2 focus number			2nd experiment, RPA2 focus number
		Prr19+/+	Prr19-/-		Prr19+/+	Prr19-/-
		full axis cells	full axis cells		full axis cells	full axis cells
		0	145		148	218
		0	226		119	229
		16	191		27	158
		5	230		37	199
		10	201		94	235
		10	3		45	207
		3	0		11	182
		6	12		56	222
		7	6		110	161
		2	159		13	214
		11	201		73	139
		23	1		60	151
		46	1		14	136
		23	57		10	82
		14	133		13	153
		0	226		33	232
		7	74		64	119
		6	198		59	183
		31	70		34	220
		4	176		14	173
		1	39		29	163
		1	90		42	257
		1	25		133	204
		0	154		98	240
		0	109		82	217
		0	142		33	62
		0	72		17	153
		0	59		23	202
		2	12		64	153
		4	173		7	242
		4	3		107	141
		4	25		120	115
		5	18		5	219
		1	107		29	164
		5	93		7	239
		5	9		11	94
		2	19		31	149
		1	20		9	146
		7	78		4	203
		2	57		11	159
		3	47		108	226
		3	25		17
		5	5
		1	158
		3	13
		2	10
		2	45
		1	46
		2	12
		6	65
		9	25
			143
			31
			152
			77
			170
			36
			34
			6
			20
			32
			192
			119
			26
			158
			128
			75
			201
			189
			192
			134
			105
			6
			7
			98
			14
			10
			227
			72
			86
			31
			108
	Fig. 3d
		1st experiment, γH2AX flare number			2nd experiment, γH2AX flare number
		Prr19+/+	Prr19-/-		Prr19+/+	Prr19-/-
		full axis cells	full axis cells		full axis cells	full axis cells
		24	54		61	88
		72	51		72	122
		8	31		89	148
		11	42		29	54
		27	61		43	91
		30	34		41	76
		29	40		49	129
		75	85		64	34
		17	39		22	64
		40	8		43	67
		37	27		54	100
		14	21		78	92
		50	3		57	70
		37	29		69	122
		32	26		55	80
		61	20		86	64
		9	22		16	49
		46	10		27	50
		47	53		41	62
		42	36		46	52
		35	36		37	60
		50	5		27	94
		45	47		55	83
		63	99		19	69
		13	28		58	47
		31	9		35	90
		22	71		39	47
		65	12		16	84
		30	39		39	63
		46	8		19	52
		19	66		24	27
		36	50		62	45
		14	51		10	59
		21	28		35	89
		43	12		46	67
		23	74		30	82
		44	88		41	76
		58	7		69	56
		25	37		23	61
		42	38		35	87
		34	81
		16	53
		4	14
		30	23
		13	5
		22	66
		15	18
		15	13
		37	13
		5	66
		43	30
		41	12
		8	16
		14	7
		8	72
		14	63
		16	19
		59	72
		17	33
		16	71
		16	20
		31	46
		43	62
		7	23
		4	52
		14	6
		24	30
		2	56
		9	10
		11	17
		13	34
		10	67
		7	41
		12	22
		74	57
		12	84
		15	74
		6	47
		25	50
		23	26
		8	50
		23	48
		35	28
		27	22
		14	62
		24	7
		46	37
		21	45
		24	57
		31	78
		19	41
		12	33
		3	74
		11	57
		19	83
		4	14
		5	18
		6	78
		5	15
		6	29
		7	53
		8	41
		10	34
		13	96
		4	9
		2	40
		1	14
		0	76
		2	56
		2	105
		17	87
		3	30
		5	41
		3	51
		4	54
		6	42
		6	60
		10	18
		7	99
		8	21
		11	22
		13	10
		3	92
		4	77
		5	18
		6	8
		3	86
		21	95
		2	67
		5	65
			26
			45
			29
			66
			32
			53
			48
			35
			81
			28
			30
			38
			31
			29
			15
			14
			50
			48
			64
			66
			74
			49
			22
			54
			31
			38
			14
			32
			19
			17
			28
			28
			35
			30
			24
			9
			23
			29
	Fig. 3h
		Number of oocytes
		Prr19+/+	Prr19-/-
		1666	531
		891	820
		1851	95
		2024	9
		1187	204
		2941	111
		1853	174
		1579	309
		1079	163
		1149	248
		1500	413
			187
			93
			320
			5
			169
	Fig. 3j
		Number of bivalents per cell
		Prr19+/+	Prr19-/-
		20	2
		20	1
		20	2
		20	4
		20	4
		20	3
		20	2
		20	3
		20	3
		20	4
		20	4
		20	0
		20	3
		20	0
		20	0
		20	5
		20	3
		20	2
		20	3
		20	0
		20	3
		20
		20
		20
		20
		20
		20
		20
		20
		20
		20
		20
		20
		20
		20
		20
		20
		20
		20
		20
		20
		20
		20
		20

## Sheet: Figure 7
	Fig. 7c
		1st experiment						2nd experiment
		CNTD1-PRR19 co-localising foci	CNTD1 foci	PRR19 foci	% of CNTD1 foci co-localising with PRR19	% of PRR19 foci co-localising with CNTD1		CNTD1-PRR19 co-localising foci	CNTD1 foci	PRR19 foci	% of CNTD1 foci co-localising with PRR19	% of PRR19 foci co-localising with CNTD1
		25	26	30	96.1538	83.3333		27	29	29	93.1034	93.1034
		27	27	32	100	84.375		28	31	29	90.3226	96.5517
		24	26	25	92.3077	96		24	25	26	96	92.3077
		27	27	29	100	93.1034		27	27	28	100	96.4286
		27	27	27	100	100		30	30	31	100	96.7742
		24	24	24	100	100		25	27	27	92.5926	92.5926
		27	30	31	90	87.0968		23	25	24	92	95.8333
		26	26	29	100	89.6552		26	29	27	89.6552	96.2963
		21	21	22	100	95.4545		26	28	28	92.8571	92.8571
		28	28	32	100	87.5		28	28	29	100	96.5517
		22	22	23	100	95.6522		27	27	28	100	96.4286
		24	24	26	100	92.3077		27	29	27	93.1034	100
		26	27	27	96.2963	96.2963		21	25	25	84	84
		25	25	26	100	96.1538		18	21	21	85.7143	85.7143
		24	29	26	82.7586	92.3077		28	29	30	96.5517	93.3333
		29	29	31	100	93.5484		26	27	26	96.2963	100
		28	28	30	100	93.3333		29	29	29	100	100
								29	29	31	100	93.5484
								22	23	25	95.6522	88
								23	25	25	92	92
								22	23	24	95.6522	91.6667
								28	28	29	100	96.5517
								23	25	23	92	100
								23	23	23	100	100
								28	30	28	93.3333	100
								27	28	27	96.4286	100
								23	24	24	95.8333	95.8333
								25	27	25	92.5926	100
								21	22	22	95.4545	95.4545
								24	25	24	96	100
								26	26	26	100	100
								28	30	30	93.3333	93.3333
								28	30	30	93.3333	93.3333
								28	28	28	100	100
								27	28	29	96.4286	93.1034
								32	33	33	96.9697	96.9697
								21	24	22	87.5	95.4545
								21	22	24	95.4545	87.5
								28	28	28	100	100
								27	27	28	100	96.4286
								29	29	31	100	93.5484
								24	26	25	92.3077	96
								20	20	22	100	90.9091
								27	27	27	100	100
								25	25	25	100	100
								27	28	29	96.4286	93.1034
								26	27	27	96.2963	96.2963
	Fig. 7d
		1st experiment CNTD1 foci per cell			2nd experiment CNTD1 foci per cell
		Prr19+/+	Prr19-/-		Prr19+/+	Prr19-/-
		27	4		25	2
		24	3		26	1
		20	4		24	3
		22	10		23	3
		22	8		17	4
		30	5		25	1
		22	1		26	6
		25	3		26	3
		30	5		27	4
		22	3		22	1
		30	6		26	2
		21	10		26	6
		23	2		23	1
		23	1		21	0
		26	3		17	0
		22	3		23	2
		26	6		24	3
		24	7		22	0
		24	7		24	1
		24	1		24	0
		21	5		22	1
		25	6		20	1
		24	1		24	5
		24	6		23	2
		29	4		26	5
		25	3		18	1
		24	6		25	1
		25	4		21	0
		24	2		20	1
		27	4		20	2
		26	4		26	6
		26	5		23	2
		23	8		21	5
		27	1		21	0
		24	3		21	0
		24	7		24
		22	10		21
		28	6		25
		22	5		25
		18			17
		21			21
		31			25
		23			20
		27			23
		19
		26
		19
		25
		31
		29
		25
		27
		23
		25
		27
		26
	Fig. 7f
	Fig. 7g
		PRR19 protein band intensity relative to control				CNTD1 protein band intensity relative to control					PRR19 protein band intensity, raw background-corrected measurements						CNTD1 protein band intensity, raw background-corrected measurements						α-tubulin protein band intensity, raw background-corrected measurements
		Prr19-/-	Cntd1-/-	Cntd1Q/Q		Prr19-/-	Cntd1-/-	Cntd1Q/Q			Prr19+/+	Prr19-/-	Cntd1+/+	Cntd1-/-	Cntd1+/+	Cntd1Q/Q	Prr19+/+	Prr19-/-	Cntd1+/+	Cntd1-/-	Cntd1+/+	Cntd1Q/Q		Prr19+/+	Prr19-/-	Cntd1+/+	Cntd1-/-	Cntd1+/+	Cntd1Q/Q
		0.059199	0.166475	0.233788		0.224312	0.042687	0.218998		Experiment 1	5656420	296361	5625747	905031	2535649	727401	10672282	2543312	12474305	530566	11915830	2853551	for PRR19	11559101	10230247	9176679	8867888	8806328	10805790
		0.015658	0.11279	0.170822		0.306843	0.084198	0.302279															for CNTD1	3548245	3769663	4158170	4143166	3483103	3808787
		0.068953	0.274305	0.268094		0.603949	0.018986	0.51052		Experiment 2	15087500	253025	16057521	2547824	14862947	2868550	9531983	3132556	10184747	1206348	7381910	2521101		28954684	31011220	22457969	31592982	28531515	32235831
		0.021968	0.309338	0.22398		0.336955	-0.00185	0.176231		Experiment 3	8484342	531177	8240989	2192490	9384696	2124884	11585081	6352839	8483118	156209	6968932	3004748		1146752	1041210	1085971	1053277	1034536	873724
		0.080223	0.146577	0.123401		0.285601	0.023849	0.288686		Experiment 4	1500578	27350	1718149	441285	1948435	462766	4500603	1338595	4126173	-6326	4953663	925709		8592460	7128893	7408668	6151270	8110768	8600603
		0.032989	0.131592	0.146198		0.304476	0.041069	0.509436		Experiment 5	7761266	583502	9891142	1515812	10391432	1583986	8707906	2330686	7686633	191663	9938515	3544106		6983647	6544742	6597433	6897744	8311606	10267007
										Experiment 6	10409529	453656	9690813	1419261	11707789	1218125	13819219	5558640	16210763	740948	15029508	5448917		15096152	19943344	18314059	20382413	15843553	11275307
	Fig. 7h

## Sheet: Supplementary Figure 1
	Supplementary Fig. 1a
		Project title: Mouse ENCODE transcriptome data
		Description: RNA profiling data sets generated by the Mouse ENCODE project.
		BioProject: PRJNA66167
		Publication: PMID 25409824
		Tissue	Prr19 RPKM
		adrenal adult	0
		bladder adult	0.007
		cerebellum adult	0.038
		CNS E11.5	0.227
		CNS E14	0.419
		CNS E18	0.682
		colon adult	0.008
		cortex adult	0.021
		duodenum adult	0.006
		frontal lobe adult	0.042
		genital fat pad adult	0.072
		heart adult	0.004
		kidney adult	0.01
		large intestine adult	0.002
		limb E14.5	0.266
		liver adult	0
		liver E14	0.019
		liver E14.5	0.017
		liver E18	0.014
		lung adult	0.014
		mammary gland adult	0.021
		ovary adult	0.037
		placenta adult	0.03
		small intestine adult	0.018
		spleen adult	0.014
		stomach adult	0
		subc fat pad adult	0.013
		testis adult	30.887
		thymus adult	0.012
		whole brain E14.5	0.627
	Supplementary Fig. 1b
	♂	tissue	Prr19 (Transcripts Per Million-TPM)
		somatic	3.6
		testis+somatic	334.7
	Fig. S1c
	♀	dpc	Prr19 (Transcripts Per Million-TPM)
		11.5	118.3
		12.5	239
		14.5	1055.3
		16.5	467.4
		18.5	503.7
		20.5	79.6
	Supplementary Fig. 1g
		1st experiment
		PRR19-CDK2 co-localising foci on autosomes	PRR19 foci on autosomes	CDK2 foci on autosomes	% of PRR19 foci co-localising with CDK2	% of CDK2 foci co-localising with PRR19
		24	27	25	88.8889	96
		19	22	21	86.3636	90.4762
		19	22	20	86.3636	95
		21	21	23	100	91.3043
		16	23	16	69.5652	100
		14	21	15	66.6667	100
		20	23	23	86.9565	86.9565
		20	26	21	76.9231	95.2381
		18	22	20	81.8182	90
		18	22	19	81.8182	94.7368
		23	29	25	79.3103	92
		19	22	21	86.3636	90.4762
		20	22	24	90.9091	83.3333
		20	25	23	80	90.9091
		20	22	22	90.9091	95.2381
		23	24	24	95.8333	95.8333
		7	25	8	28	87.5
		18	22	22	81.8182	81.8182

## Sheet: Supplementary Figure 3
	Supplementary Fig. 3b
	Supplementary Fig. 3c

## Sheet: Supplementary Figure 4
	Supplementary Fig. 4g
		Cntd1+/+				Number of cells					Cntd1-/-			Number of cells
				γH2AX flares		early pachytene	mid pachytene	late pachytene	diplotene			γH2AX flares		early pachytene	mid pachytene	late pachytene	diplotene
		1st experiment		<10		0	15	95	42			<10		0	1	11	39
				10-40		2	41	4	0			10-40		0	33	43	13
				>40		41	25	0	0			>40		80	64	47	1
					total	43	81	99	42				total	80	98	101	53
		2nd experiment				early pachytene	mid pachytene	late pachytene	diplotene					early pachytene	mid pachytene	late pachytene	diplotene
				<10		0	2	100	42			<10		0	2	17	36
				10-40		0	56	6	4			10-40		0	32	26	13
				>40		39	42	0	0			>40		46	64	70	2
					total	39	100	106	46				total	46	98	113	51
	Supplementary Fig. 4h
		Cntd1+/+				Number of cells					Cntd1Q/Q			Number of cells
				γH2AX flares		early pachytene	mid pachytene	late pachytene	diplotene			γH2AX flares		early pachytene	mid pachytene	late pachytene	diplotene
		1st experiment		<10		0	10	93	100			<10		0	2	20	100
				10-40		1	29	12	0			10-40		0	11	25	0
				>40		109	64	1	0			>40		102	88	57	6
					total	110	103	106	100				total	102	101	102	106
		2nd experiment				early pachytene	mid pachytene	late pachytene	diplotene					early pachytene	mid pachytene	late pachytene	diplotene
				<10		0	2	80	137			<10		0	7	28	101
				10-40		1	21	8	6			10-40		3	29	15	10
				>40		53	17	0	0			>40		88	61	40	23
					total	54	40	88	143				total	91	97	83	134
		3rd experiment				early pachytene	mid pachytene	late pachytene	diplotene					early pachytene	mid pachytene	late pachytene	diplotene
				<10		1	27	75	107			<10		0	2	9	11
				10-40		18	34	15	0			10-40		0	14	14	0
				>40		95	34	0	0			>40		75	46	35	6
					total	114	95	90	107				total	75	62	58	17

[truncated: 7 more sheets: Supplementary Figure 5, Supplementary Figure 6, Supplementary Figure 7, Supplementary Figure 8, Supplementary Figure 9, Supplementary Figure 10, Supplementary Figure 11]
